# Supplementary material for: On the Rate of Interaction of Sodium Borohydride with Platinum (IV) Chloride Complexes in Alkaline Media
Source: Materials (Basel). 2021 Jun 7;14(11):3137. doi: 10.3390/ma14113137 (PMC8201063; doi:10.3390/ma14113137)
Supplement: Supplementary file 1 [file materials-14-03137-s001.zip]

Archive with 1 entries (1 files):
- materials-1221135-SI.pdf
